# Supplementary material for: Grippenet: A New Tool for the Monitoring, Risk-Factor and Vaccination Coverage Analysis of Influenza-Like Illness in Switzerland
Source: Vaccines (Basel). 2020 Jun 27;8(3):343. doi: 10.3390/vaccines8030343 (PMC7565003; doi:10.3390/vaccines8030343)
Supplement: Supplementary file 1 [file vaccines-08-00343-s001.zip]

Archive with 4 entries (3 files):
- vaccines-805609-supplementary/
- vaccines-805609-supplementary/S1-Intake questionnaire.docx
- vaccines-805609-supplementary/S2-weekly questionnaire.docx
- vaccines-805609-supplementary/Table S1.xlsx
