# Supplementary material for: Grippenet: A New Tool for the Monitoring, Risk-Factor and Vaccination Coverage Analysis of Influenza-Like Illness in Switzerland
Source: Vaccines (Basel). 2020 Jun 27;8(3):343. doi: 10.3390/vaccines8030343 (PMC7565003; doi:10.3390/vaccines8030343)
Supplement: Supplementary file 1 [file vaccines-08-00343-s001.zip › vaccines-805609-supplementary/Table S1.xlsx]

## Sheet: Table 1
		GN population 2016-2019		Swiss population 1–5			Sentinella population
		Ntot=1247		Ntot=8 544 527			Ntot = 206 156
		N	%	N	%	p	N	%
Age (years)	0-4	30	2.42131	437880	5.1	<0,0001	19673	9.5
	"5-14"	68	5.4883	845866	9.9		18826	9.1
	15-29	207	16.707	1478445	17.3		22715	11
	30-64	770	62.1469	4205035	49.2		78499	38.1
	>64	164	13.2365	1577301	18.5		66443	32.2
Sex	F	714	57.3	4307406	50.4	<0,0001	108311	52.5
	M	533	42.7	4237121	49.6		97845	47.5
Education	No former education	60	5.71973	1190222	19.199	<0,0001
	Secondary school	354	31.2721	2837106	45.7642
	Tertiary degree	635	62.316	2172077	35.0369
Household size*	1	241	21.8297	3.04468e+06	35.6331	<0,0001
	2	294	26.6304	2.79609e+06	32.7237
	3	192	17.3913	1.12612e+06	13.1794
	4	246	22.2826	1.07992e+06	12.6387
	5	86	7.78986	359963	4.21279
	6+	45	4.07609	137762	1.61229
Smoking	Yes	165	14.5246	2.31557e+06	27.1	<0,0001
	No	971	85.4754	6.22896e+06	72.9
Respiratory allergy	Yes	395	34.6795	2.05069e+06	24	<0,0001
	No	744	65.3205	6.49384e+06	76
Chronic medical condition(s)	Yes	178	15.6277	2.79406e+06	32.7	<0,0001
	No	961	84.3723	5.75047e+06	67.3
Influenza vaccination 2018/19	Yes	364	39.8686	970644	13.8	<0,0001
	No	549	60.1314	6065555	86.2
Diet	No special diet	986	86.8722
	Vegetarian	59	5.19824
	Veganism	10	0.881057
	Low-calorie	26	2.29075
	Other	54	4.75771
Pregnancy (women only)	Y	3	0.4
	N	365	51.2
Presence of a pet	Yes	149	11.9
	No	986	79.1
Contact risk	Yes	728	58.3
	No	411	33
Main activity	Paid employment, full time	419
	Paid employment, part time	275
	Self-employed	77
	Attending daycare/school/college/university	201
	Home-maker, unemployed, long-term sick-leave or parental leave	75
	Retired	162

## Sheet: Household size
household_size	all_users	all users %
No answer	143	11.4675
1	241	19.3264
2	294	23.5766
3	192	15.397
4	246	19.7273
5	86	6.89655
6+	45	3.60866
Total	1247	100

## Sheet: Main activity
GN	all_users	%	OFS	all	%
Paid employment, full time	419		Full-time employment	2953278
Paid employment, part time	275		Part-time employment	1722046
Self-employed (businessman, farmer, tradesman, etc.)	77		Self-employed	576685
Attending daycare/school/college/university	201		In school
Home-maker (e.g. housewife)	50		Homemaker
Unemployed	18		Unemployed	226000
Long-term sick-leave or parental leave	7		Long-term sick leave (AI)
Retired	162		Retired (avs)
Other	26
Total				8544527
